# Supplementary material for: Macropolyhedral syn-B18H22, the “Forgotten” Isomer
Source: J Am Chem Soc. 2023 Aug 2;145(32):17975–86. doi: 10.1021/jacs.3c05530 (PMC10436279; doi:10.1021/jacs.3c05530)
Supplement: Supplementary file 1 — ja3c05530_si_001.xyz [file ja3c05530_si_001.xyz]

41
 1-HS-syn-B18H21 global minimum
B        0.480142   -1.306257   -0.688601
B        0.144365    0.110243    0.372264
B       -1.029269   -1.724088   -1.523461
B       -1.446159   -0.020086    1.498928
B       -2.532972   -1.907131   -0.306908
B       -2.293231   -1.572221    1.435868
B       -0.479862   -0.032447   -1.341342
B       -2.836796   -0.299753    0.419504
B       -1.474332    0.741424   -0.083870
B       -2.179294   -0.448637   -1.212674
H       -1.010754   -2.301519   -2.556665
H       -1.439480    0.617561    2.495186
H       -3.374507   -2.681204   -0.614062
H       -2.868904   -2.107565    2.319226
H       -0.087518    0.607000   -2.259263
H       -3.911137    0.177250    0.563035
H       -2.882064   -0.205410   -2.134611
H       -0.290438   -2.413367   -0.701469
H       -1.097753   -1.246135    1.862165
H       -1.808440   -2.509390    0.624769
B        2.186998   -1.748253   -0.475684
B        1.469230    1.593947    0.264070
B        3.398672   -0.248201   -0.671376
B        2.726307    1.383945   -0.959913
B        1.134966   -1.334886    0.903518
B        3.052897    0.903716    0.658984
B        1.554426    0.307938    1.432231
B        2.808552   -0.827578    0.876201
H        2.551145   -2.850839   -0.706847
H        1.087511    2.676931    0.538126
H        4.474545   -0.493730   -1.100622
H        3.230564    2.235734   -1.606785
H        0.766429   -2.148494    1.683108
H        3.881054    1.455328    1.299567
H        1.328500    0.608637    2.555065
H        3.576879   -1.434068    1.544236
H        1.531552   -1.349405   -1.532151
H        1.418123    1.523155   -1.054574
H        2.720005    0.268049   -1.684188
S       -1.767965    2.571837   -0.187118
H       -2.931066    2.563703    0.471946
