# Supplementary material for: Macropolyhedral syn-B18H22, the “Forgotten” Isomer
Source: J Am Chem Soc. 2023 Aug 2;145(32):17975–86. doi: 10.1021/jacs.3c05530 (PMC10436279; doi:10.1021/jacs.3c05530)
Supplement: Supplementary file 2 — ja3c05530_si_002.xyz [file ja3c05530_si_002.xyz]

41
 2-HS-syn-B18H21 global minimum
B        0.008239   -0.047324    1.182034
B        0.004281   -0.521405   -0.557254
B        1.591148    0.694175    1.530010
B        1.593455   -1.470515   -1.232173
B        3.085832   -0.394032    0.906460
B        2.776166   -1.905502    0.006433
B        0.659710    1.108763    0.063685
B        3.006567   -0.453643   -0.883913
B        1.416772    0.259330   -1.302598
B        2.410057    0.942916    0.000939
H        1.728712    1.452938    2.427828
H        1.427885   -2.156049   -2.181436
H        4.077517   -0.317542    1.548505
H        3.448830   -2.877129    0.045611
H        3.936695   -0.319635   -1.603164
H        1.256176    0.718876   -2.383457
H        3.034974    1.948208   -0.025850
H        1.026972   -0.365285    2.021300
H        1.534368   -2.286366   -0.197287
H        2.511199   -1.532356    1.258391
B       -1.546280   -0.575448    1.860494
B       -1.592250   -0.102971   -1.593476
B       -3.087519   -0.041754    0.796522
B       -2.822225    0.826563   -0.735276
B       -0.574249   -1.616427    0.784739
B       -2.968920   -0.887626   -0.783755
B       -1.356521   -1.637770   -0.805100
B       -2.322094   -1.616474    0.684259
H       -1.657956   -0.759488    3.024689
H       -1.444998    0.037896   -2.759862
H       -4.089847    0.153892    1.395739
H       -3.522182    1.661995   -1.191945
H        0.011694   -2.567403    1.183810
H       -3.877975   -1.404262   -1.338425
H       -1.162670   -2.568980   -1.510328
H       -2.900894   -2.523887    1.180257
H       -1.027275    0.620724    1.735253
H       -1.571565    1.106361   -1.082407
H       -2.582439    1.146992    0.539708
S       -0.103499    2.813201   -0.022822
H        0.087927    3.014990   -1.331937
