# Supplementary material for: Macropolyhedral syn-B18H22, the “Forgotten” Isomer
Source: J Am Chem Soc. 2023 Aug 2;145(32):17975–86. doi: 10.1021/jacs.3c05530 (PMC10436279; doi:10.1021/jacs.3c05530)
Supplement: Supplementary file 3 — ja3c05530_si_003.xyz [file ja3c05530_si_003.xyz]

41
 3-HS-syn-B18H21 global minimum
B        0.437542   -0.035326    1.188184
B        0.545127    0.388589   -0.560485
B       -1.277823   -0.321317    1.552804
B       -0.734688    1.746399   -1.200748
B       -2.439225    1.075072    0.954692
B       -1.756638    2.462597    0.055370
B       -0.495372   -0.967044    0.076400
B       -2.359564    1.128078   -0.843211
B       -1.018404    0.034026   -1.295541
B       -2.152659   -0.399452    0.015709
H       -1.594294   -1.002726    2.467176
H       -0.412028    2.387586   -2.140858
H       -3.422226    1.250261    1.591405
H       -2.158024    3.574614    0.079651
H       -0.268987   -2.121213   -0.072479
H       -3.298812    1.249793   -1.554127
H       -1.004910   -0.442579   -2.378983
H       -0.424272    0.554145    2.024525
H       -0.455686    2.494256   -0.146973
H       -1.601167    2.046872    1.302131
B        2.092690    0.005997    1.835579
B        1.920862   -0.573164   -1.613550
B        3.357684   -1.026713    0.778453
B        2.797904   -1.822012   -0.722244
B        1.475023    1.266895    0.732658
B        3.482270   -0.248029   -0.832849
B        2.183678    0.977633   -0.869528
B        3.129906    0.704131    0.610177
H        2.282559    0.188712    2.989652
H        1.709092   -0.697204   -2.770526
H        4.256152   -1.520588    1.370599
H        3.197988   -2.849373   -1.149867
H        1.241392    2.368969    1.101646
H        4.499019   -0.065402   -1.410209
H        2.277420    1.895266   -1.612430
H        3.981054    1.396400    1.057880
H        1.229722   -0.970358    1.754721
H        1.530456   -1.707385   -1.063286
H        2.491242   -2.002501    0.561774
S       -3.471679   -1.694915   -0.051863
H       -4.450388   -0.890693   -0.480968
