# Supplementary material for: Macropolyhedral syn-B18H22, the “Forgotten” Isomer
Source: J Am Chem Soc. 2023 Aug 2;145(32):17975–86. doi: 10.1021/jacs.3c05530 (PMC10436279; doi:10.1021/jacs.3c05530)
Supplement: Supplementary file 4 — ja3c05530_si_004.xyz [file ja3c05530_si_004.xyz]

41
 4-HS-syn-B18H21 global minimum
B       -0.837789    1.290086   -0.268593
B       -0.495204   -0.423233    0.149321
B        0.636026    1.960703   -0.999368
B        1.193896   -0.767320    1.122261
B        2.223388    1.651426    0.060833
B        2.104787    0.685984    1.563549
B        0.022302    0.335813   -1.421800
B        2.523091   -0.134245    0.108776
B        1.042882   -0.861023   -0.603208
B        1.742073    0.630862   -1.278702
H        0.580399    2.884509   -1.737323
H        1.230649   -1.727269    1.811235
H        3.079473    2.465235   -0.006854
H        2.758148    0.842984    2.536410
H       -0.460766    0.098265   -2.477970
H        1.122387   -1.947929   -1.065933
H        2.370285    0.741514   -2.277890
H       -0.010562    2.303469    0.077132
H        0.925559    0.237768    1.933881
H        1.602350    1.866572    1.206106
B       -2.508542    1.626192    0.226787
B       -1.847229   -1.748581   -0.412690
B       -3.783073    0.310297   -0.432175
B       -3.182417   -1.090517   -1.366258
B       -1.379053    0.711654    1.262828
B       -3.383933   -1.261211    0.333299
B       -1.822218   -1.005925    1.161560
B       -3.069881    0.261033    1.169834
H       -2.858451    2.732960    0.459078
H       -1.459941   -2.849591   -0.604481
H       -4.876240    0.706967   -0.654294
H       -3.754194   -1.629614   -2.249926
H       -0.930054    1.164312    2.262534
H       -4.184943   -2.009706    0.778744
H       -1.526333   -1.714338    2.063095
H       -3.773377    0.572268    2.071094
H       -1.941494    1.661031   -0.949098
H       -1.889291   -1.180089   -1.603486
H       -3.190013    0.218588   -1.611456
S        4.195204   -0.947668   -0.030478
H        4.167613   -1.135188   -1.354227
