# Supplementary material for: Macropolyhedral syn-B18H22, the “Forgotten” Isomer
Source: J Am Chem Soc. 2023 Aug 2;145(32):17975–86. doi: 10.1021/jacs.3c05530 (PMC10436279; doi:10.1021/jacs.3c05530)
Supplement: Supplementary file 5 — ja3c05530_si_005.xyz [file ja3c05530_si_005.xyz]

40
XYZ file generated by gabedit : coordinates in Angstrom
B          0.0000000000          0.0000000000          1.2082360000
B          0.0000000000          0.0000000000         -0.5908080000
B          0.1736910000          1.6877240000          1.7339310000
B          1.4377140000          1.0382550000         -1.4654190000
B          1.6605200000          2.6043180000          0.8770520000
B          2.6228630000          1.7425930000         -0.3593410000
B         -0.9193520000          1.2177270000          0.4042400000
B          1.2969540000          2.7077660000         -0.8762420000
B         -0.1432780000          1.6803520000         -1.1246760000
B          0.0000000000          2.7064320000          0.3203730000
H         -0.2079660000          2.0317290000          2.8005840000
H          1.7631360000          0.6843130000         -2.5462110000
H          2.1953020000          3.4457850000          1.5158330000
H          3.7800050000          1.8860030000         -0.5573140000
H         -2.0993850000          1.2445790000          0.5164710000
H          1.4688590000          3.6735920000         -1.5383330000
H         -0.8352300000          1.8774160000         -2.0654080000
H         -0.5714180000          3.7207930000          0.5415240000
H          0.9364350000          0.6490720000          1.9340080000
H          2.3133730000          0.4935390000         -0.6407030000
H          2.4508260000          1.5452210000          0.9463860000
B         -0.1736910000         -1.6877240000          1.7339310000
B         -1.4377140000         -1.0382550000         -1.4654190000
B         -1.6605200000         -2.6043180000          0.8770520000
B         -2.6228630000         -1.7425930000         -0.3593410000
B          0.9193520000         -1.2177270000          0.4042400000
B         -1.2969540000         -2.7077660000         -0.8762420000
B          0.1432780000         -1.6803520000         -1.1246760000
B          0.0000000000         -2.7064320000          0.3203730000
H          0.2079660000         -2.0317290000          2.8005840000
H         -1.7631360000         -0.6843130000         -2.5462110000
H         -2.1953020000         -3.4457850000          1.5158330000
H         -3.7800050000         -1.8860030000         -0.5573140000
H          2.0993850000         -1.2445790000          0.5164710000
H         -1.4688590000         -3.6735920000         -1.5383330000
H          0.8352300000         -1.8774160000         -2.0654080000
H          0.5714180000         -3.7207930000          0.5415240000
H         -0.9364350000         -0.6490720000          1.9340080000
H         -2.3133730000         -0.4935390000         -0.6407030000
H         -2.4508260000         -1.5452210000          0.9463860000
 
